# Supplementary material for: Week-Old Chicks with High Bacteroides Abundance Have Increased Short-Chain Fatty Acids and Reduced Markers of Gut Inflammation
Source: Microbiol Spectr. 2023 Jan 31;11(2):e03616-22. doi: 10.1128/spectrum.03616-22 (PMC10100795; doi:10.1128/spectrum.03616-22)
Supplement: Supplemental file 2 — Table S1. Download spectrum.03616-22-s0002.xlsx, XLSX file, 0.01 MB [file spectrum.03616-22-s0002.xlsx]

## Sheet: Sheet1
Table S1. Network properties of the microbial functional networks for LB and HB chicken cecal microbiome.
a) Cluster at HB			b) Cluster at LB
Name	Frequency		Name	Frequency
0	1		0	1
1	8		1	8
2	8		2	10
3	7		3	9
4	11		4	8
5	5		5	8
6	4		6	4
7	3		7	2
8	3
c) Degree (Normalized)
Gene	HB	LB
Highest values in the HB group
3.4.16.4: Serine-type D-Ala-D-Ala carboxypeptidase	0.12245	0.04082
3.1.6.1: Arylsulfatase (type I)	0.08163	0
7.2.1.1: NADH:ubiquinone reductase (Na(+)-transporting)	0.08163	0
3.2.1.185: Non-reducing end beta-L-arabinofuranosidase	0.08163	0.04082
5.1.3.13: dTDP-4-dehydrorhamnose 3,5-epimerase	0.08163	0.06122
Highest values in the LB group
2.7.13.3: Histidine kinase	0	0.12245
5.2.1.8: Peptidylprolyl isomerase	0.06122	0.10204
2.1.1.37: DNA (cytosine-5-)-methyltransferase	0.02041	0.10204
6.3.5.5: Carbamoyl-phosphate synthase (glutamine-hydrolyzing	0	0.10204
3.6.4.12: DNA helicase	0	0.08163
d) Betweenness centrality*
Gene	HB	LB
Highest values in the HB group
3.4.16.4: Serine-type D-Ala-D-Ala carboxypeptidase	0.36538	0.06117
3.1.6.1: Arylsulfatase (type I)	0.35897	0
1.1.1.133: dTDP-4-dehydrorhamnose reductase	0.30256	0.0256
1.4.1.13: Glutamate synthase (NADPH	0.25128	0.1138
3.1.1.72: Acetylxylan esterase	0.23462	0.11095
Highest values in the LB group
6.3.5.5: Carbamoyl-phosphate synthase (glutamine-hydrolyzing)	0	0.3101
3.2.1.23: Beta-galactosidase	0	0.23471
2.7.13.3: Histidine kinase	0	0.23186
3.4.14.12: Xaa-Xaa-Pro tripeptidyl-peptidase	40	0.17212
2.7.7.7: DNA-directed DNA polymerase	0	0.1707
e) Closeness centrality*
Gene	HB	LB
Highest values in the HB group
3.4.16.4: Serine-type D-Ala-D-Ala carboxypeptidase	0.6044	0.42686
3.1.6.1: Arylsulfatase (type I)	0.55322	0
1.4.1.13: Glutamate synthase (NADPH)	0.54411	0.52069
1.1.1.133: dTDP-4-dehydrorhamnose reductase	0.52886	0.43419
5.1.3.3: Aldose 1-epimerase	0.52224	0.46572
Highest values in the LB group
2.7.13.3 histidine kinase	0	0.67076
6.3.5.5: Carbamoyl-phosphate synthase (glutamine-hydrolyzing)	0	0.64418
2.7.7.7: DNA-directed DNA polymerase	0	0.62537
3.6.4.12: DNA helicase	0	0.61005
5.2.1.8: Peptidylprolyl isomerase	0.44302	0.60121
*Centrality values of the encoded enzyme with the highest centrality in decreasing order. The upper part of the table contains the 5 genes with the highest centrality in HB and the lower part those with the highest centrality in LB, respectively. LB, low Bacteroides; HB, high Bacteroides.
